# Supplementary material for: Oxymatrine blocks the NLRP3 inflammasome pathway, partly downregulating the inflammatory responses of M1 macrophages differentiated from THP-1 monocytes
Source: Biochem Biophys Rep. 2023 May 9;34:101482. doi: 10.1016/j.bbrep.2023.101482 (PMC10196785; doi:10.1016/j.bbrep.2023.101482)
Supplement: Multimedia component 1 [file mmc1.xlsx]

## Sheet: Sheet1
Name	Manufacturer	Cat.No
RPMI-1640	Gibco, USA	C11875500BT
Fetal bovine serum; FBS	Gibco, USA	10099141C
Penicillin streptomycin	Sigma, USA	P1400
Phorbol 12-myristate 13-acetate; PMA	Multi Sciences, Hangzhou, China	CS0001
Oxymatrine; OMT	Dilger, Nanjing, China	D21041207
Paraformaldehyde；PFA	Biosharp, Anhui, China	BL539A
Lipopolysaccharide; LPS	Solarbio, Beijing, China	L8880
Adenosine triphosphate; ATP	Aladdin, Shanghai, China	A100880
Anti-CD86 antibody	Boster, Wuhan, China	BM4121
Anti-CD68 antibody	Boster, Wuhan, China	BM5785
Cy3-conjugated IgG antibody	Absin, Shanghai, China	Abs20022
Antifade Mounting Medium with DAPI	Servicebio, Wuhan, China	G1401
cell counting kit-8; CCK8	Share bio, Shanghai, China	SB-CCK8M
NO detection kit	Beyotime, Shanghai, China	S0021S
TNF-αELISA detection kit	Multi Sciences, Hangzhou, China	EK182
IL-1βELISA detection kit	Multi Sciences, Hangzhou, China	EK101B
RIPA Lysis buffer	Share bio, Shanghai, China	SB-BR040
Bicinchoninic Acid	Solarbio, Beijing, China	PC0021
PAGE Gel Fast Preparation Kit (7.5%)	Epizyme, Shanghai, China	PG111
Anti-TLR4 antibody	Servicebio, Wuhan, China	GB11519
Anti-NF-κB antibody	Servicebio, Wuhan, China	GB11997
Anti-NLRP3 antibody	Abcam, USA	Ab263899
Anti-NLRP3 antibody	Affinity, Jiangsu, China	DF7438
Anti-Caspase-1 antibody	Abways Biotechnology, Shanghai, China	CY10200
Anti-GAPDH antibody	Abbkine, Wuhan, China	ABP50152
Goat anti-rabbit IgG antibodies	Mei5bio, Beijing, China	MF094-01
Immobilon®-E PVDF Membrane	Merck, Germany	IPVH00010
ECL Reagent	Biosharp, Anhui, China	BL520A
